# Supplementary material for: Cardiovascular disease risk factors in a Nigerian population with impaired fasting blood glucose level and diabetes mellitus
Source: BMC Public Health. 2017 Jan 6;17:36. doi: 10.1186/s12889-016-3910-3 (PMC5217152; doi:10.1186/s12889-016-3910-3)
Supplement: Additional file 1: — Result of the Optimal Discriminant Analysis via UniODA. (TXT 24 kb) [file 12889_2016_3910_MOESM1_ESM.txt]

-------------------------------------------------------------------------------
Page 1                     Optimal Data Analysis           14:41:22  07-14-16
 
VARS AGE IFG IFGDYS IFGHBP IFGOB DIAB DIABDYS DIABHBP DIABOB;
CLASS IFG IFGDYS IFGHBP IFGOB DIAB DIABDYS DIABHBP DIABOB;
ATTR AGE;
CAT IFG IFGDYS IFGHBP IFGOB DIAB DIABDYS DIABHBP DIABOB;
MISSING ALL (-9);
MCARLO ITER 10000;
GO;
 
Note: In all classification performance summary tables, the following
abbreviations are used: NP = Number Predicted; PV = Predictive Value;
NA = Number Actual; Sens = Percentage Accuracy in Classification.
 
Input file:   AGE_CVD.TXT                                                                                                                         
Output file:  AGE_CVD.OUT                                                                                                                         
Command file: AGE_CVD.CMD                                                                                                                         
 
       Class           Attribute            Weight              Group
       -----           ---------            ------              -----
        IFG               AGE                 OFF                OFF
 
 Obs     Miss     Excl    Classes   Groups  Solution status    Time used (sec)
 ---     ----     ----    -------   ------  ---------------    ---------------
2447       0        0        2                  OPTIMAL               68
 
  Hypothesis  Categorical  Priors   Degen         Primary        Secondary
  ----------  -----------  ------   -----         -------        ---------
NONDIRECTIONAL    OFF        ON      OFF          MAXSENS        SAMPLEREP
 
-------------------------------------------------------------------------------
Page 2                     Optimal Data Analysis           14:42:30  07-14-16
 
ODA model:
----------
IF AGE <= 39.5 THEN IFG = 0
IF 39.5 < AGE THEN IFG = 1
 
 
Monte Carlo summary (Fisher randomization):
-------------------------------------------
 
Iterations                Estimated p
----------                -----------
  10000                     .253200
 
Confidence levels for estimated p:
----------------------------------
Desired p   Confidence      Desired p   Confidence
---------   ----------      ---------   ----------
 p<.001        0.00%         p>.001      100.00%
 p<.01         0.00%         p>.01       100.00%
 p<.05         0.00%         p>.05       100.00%
 p<.10         0.00%         p>.10       100.00%
 
 
Classification performance summary:
-----------------------------------    Overall      Mean Sens
  Correct   Incorrect                 accuracy   across classes
    1110       1337                     45.36%       54.03%
 
Class      Predicted
 IFG       0       1
       ----------------- NA      Sens
A      |       |       |
c     0| 1020  | 1286  | 2306   44.23%
t      |       |       |
u     1|  51   |  90   | 141    63.83%
a      |       |       |
l      -----------------
   NP    1071    1376
   PV    95.24%   6.54%  Mean PV  50.89%
 
Effect strength Sens   8.06%      Effect strength PV   1.78%
 
Summary for Class IFG  Attribute AGE
------------------------------------
                                   
Performance Index           Train  
-----------------          ------
Overall Accuracy            45.36%
Sens IFG=0                  44.23%
Sens IFG=1                  63.83%
Effect Strength Sens         8.06%
PV IFG=0                    95.24%
PV IFG=1                     6.54%
Effect Strength PV           1.78%
Effect Strength Total        4.92%
 
 
Input file:   AGE_CVD.TXT                                                                                                                         
Output file:  AGE_CVD.OUT                                                                                                                         
Command file: AGE_CVD.CMD                                                                                                                         
 
       Class           Attribute            Weight              Group
       -----           ---------            ------              -----
      IFGDYS              AGE                 OFF                OFF
 
 Obs     Miss     Excl    Classes   Groups  Solution status    Time used (sec)
 ---     ----     ----    -------   ------  ---------------    ---------------
2447       0        0        2                  OPTIMAL               76
 
  Hypothesis  Categorical  Priors   Degen         Primary        Secondary
  ----------  -----------  ------   -----         -------        ---------
NONDIRECTIONAL    OFF        ON      OFF          MAXSENS        SAMPLEREP
 
-------------------------------------------------------------------------------
Page 3                     Optimal Data Analysis           14:43:46  07-14-16
 
ODA model:
----------
IF AGE <= 40.5 THEN IFGDYS = 0
IF 40.5 < AGE THEN IFGDYS = 1
 
 
Monte Carlo summary (Fisher randomization):
-------------------------------------------
 
Iterations                Estimated p
----------                -----------
  10000                     .090900
 
Confidence levels for estimated p:
----------------------------------
Desired p   Confidence      Desired p   Confidence
---------   ----------      ---------   ----------
 p<.001        0.00%         p>.001      100.00%
 p<.01         0.00%         p>.01       100.00%
 p<.05         0.00%         p>.05       100.00%
 p<.10        99.89%         p>.10         0.11%
 
 
Classification performance summary:
-----------------------------------    Overall      Mean Sens
  Correct   Incorrect                 accuracy   across classes
    1203       1244                     49.16%       55.38%
 
Class      Predicted
IFGDYS     0       1
       ----------------- NA      Sens
A      |       |       |
c     0| 1127  | 1198  | 2325   48.47%
t      |       |       |
u     1|  46   |  76   | 122    62.30%
a      |       |       |
l      -----------------
   NP    1173    1274
   PV    96.08%   5.97%  Mean PV  51.02%
 
Effect strength Sens  10.77%      Effect strength PV   2.04%
 
Summary for Class IFGDYS  Attribute AGE
---------------------------------------
                                   
Performance Index           Train  
-----------------          ------
Overall Accuracy            49.16%
Sens IFGDYS=0               48.47%
Sens IFGDYS=1               62.30%
Effect Strength Sens        10.77%
PV IFGDYS=0                 96.08%
PV IFGDYS=1                  5.97%
Effect Strength PV           2.04%
Effect Strength Total        6.41%
 
 
Input file:   AGE_CVD.TXT                                                                                                                         
Output file:  AGE_CVD.OUT                                                                                                                         
Command file: AGE_CVD.CMD                                                                                                                         
 
       Class           Attribute            Weight              Group
       -----           ---------            ------              -----
      IFGHBP              AGE                 OFF                OFF
 
 Obs     Miss     Excl    Classes   Groups  Solution status    Time used (sec)
 ---     ----     ----    -------   ------  ---------------    ---------------
2447       0        0        2                  OPTIMAL               59
 
  Hypothesis  Categorical  Priors   Degen         Primary        Secondary
  ----------  -----------  ------   -----         -------        ---------
NONDIRECTIONAL    OFF        ON      OFF          MAXSENS        SAMPLEREP
 
-------------------------------------------------------------------------------
Page 4                     Optimal Data Analysis           14:44:45  07-14-16
 
ODA model:
----------
IF AGE <= 40.5 THEN IFGHBP = 0
IF 40.5 < AGE THEN IFGHBP = 1
 
 
Monte Carlo summary (Fisher randomization):
-------------------------------------------
 
Iterations                Estimated p
----------                -----------
  10000                     .096100
 
Confidence levels for estimated p:
----------------------------------
Desired p   Confidence      Desired p   Confidence
---------   ----------      ---------   ----------
 p<.001        0.00%         p>.001      100.00%
 p<.01         0.00%         p>.01       100.00%
 p<.05         0.00%         p>.05       100.00%
 p<.10        90.14%         p>.10         9.86%
 
 
Classification performance summary:
-----------------------------------    Overall      Mean Sens
  Correct   Incorrect                 accuracy   across classes
    1190       1257                     48.63%       58.57%
 
Class      Predicted
IFGHBP     0       1
       ----------------- NA      Sens
A      |       |       |
c     0| 1159  | 1243  | 2402   48.25%
t      |       |       |
u     1|  14   |  31   | 45     68.89%
a      |       |       |
l      -----------------
   NP    1173    1274
   PV    98.81%   2.43%  Mean PV  50.62%
 
Effect strength Sens  17.14%      Effect strength PV   1.24%
 
Summary for Class IFGHBP  Attribute AGE
---------------------------------------
                                   
Performance Index           Train  
-----------------          ------
Overall Accuracy            48.63%
Sens IFGHBP=0               48.25%
Sens IFGHBP=1               68.89%
Effect Strength Sens        17.14%
PV IFGHBP=0                 98.81%
PV IFGHBP=1                  2.43%
Effect Strength PV           1.24%
Effect Strength Total        9.19%
 
 
Input file:   AGE_CVD.TXT                                                                                                                         
Output file:  AGE_CVD.OUT                                                                                                                         
Command file: AGE_CVD.CMD                                                                                                                         
 
       Class           Attribute            Weight              Group
       -----           ---------            ------              -----
       IFGOB              AGE                 OFF                OFF
 
 Obs     Miss     Excl    Classes   Groups  Solution status    Time used (sec)
 ---     ----     ----    -------   ------  ---------------    ---------------
2447       0        0        2                  OPTIMAL               69
 
  Hypothesis  Categorical  Priors   Degen         Primary        Secondary
  ----------  -----------  ------   -----         -------        ---------
NONDIRECTIONAL    OFF        ON      OFF          MAXSENS        SAMPLEREP
 
-------------------------------------------------------------------------------
Page 5                     Optimal Data Analysis           14:45:54  07-14-16
 
ODA model:
----------
IF AGE <= 40.5 THEN IFGOB = 0
IF 40.5 < AGE THEN IFGOB = 1
 
 
Monte Carlo summary (Fisher randomization):
-------------------------------------------
 
Iterations                Estimated p
----------                -----------
  10000                     .032900
 
Confidence levels for estimated p:
----------------------------------
Desired p   Confidence      Desired p   Confidence
---------   ----------      ---------   ----------
 p<.001        0.00%         p>.001      100.00%
 p<.01         0.00%         p>.01       100.00%
 p<.05       100.00%         p>.05         0.00%
 p<.10       100.00%         p>.10         0.00%
 
 
Classification performance summary:
-----------------------------------    Overall      Mean Sens
  Correct   Incorrect                 accuracy   across classes
    1199       1248                     49.00%       57.76%
 
Class      Predicted
IFGOB      0       1
       ----------------- NA      Sens
A      |       |       |
c     0| 1148  | 1223  | 2371   48.42%
t      |       |       |
u     1|  25   |  51   | 76     67.11%
a      |       |       |
l      -----------------
   NP    1173    1274
   PV    97.87%   4.00%  Mean PV  50.94%
 
Effect strength Sens  15.52%      Effect strength PV   1.87%
 
Summary for Class IFGOB  Attribute AGE
--------------------------------------
                                   
Performance Index           Train  
-----------------          ------
Overall Accuracy            49.00%
Sens IFGOB=0                48.42%
Sens IFGOB=1                67.11%
Effect Strength Sens        15.52%
PV IFGOB=0                  97.87%
PV IFGOB=1                   4.00%
Effect Strength PV           1.87%
Effect Strength Total        8.70%
 
 
Input file:   AGE_CVD.TXT                                                                                                                         
Output file:  AGE_CVD.OUT                                                                                                                         
Command file: AGE_CVD.CMD                                                                                                                         
 
       Class           Attribute            Weight              Group
       -----           ---------            ------              -----
       DIAB               AGE                 OFF                OFF
 
 Obs     Miss     Excl    Classes   Groups  Solution status    Time used (sec)
 ---     ----     ----    -------   ------  ---------------    ---------------
2447       0        0        2                  OPTIMAL               114
 
  Hypothesis  Categorical  Priors   Degen         Primary        Secondary
  ----------  -----------  ------   -----         -------        ---------
NONDIRECTIONAL    OFF        ON      OFF          MAXSENS        SAMPLEREP
 
-------------------------------------------------------------------------------
Page 6                     Optimal Data Analysis           14:47:48  07-14-16
 
ODA model:
----------
IF AGE <= 39.5 THEN DIAB = 0
IF 39.5 < AGE THEN DIAB = 1
 
 
Monte Carlo summary (Fisher randomization):
-------------------------------------------
 
Iterations                Estimated p
----------                -----------
  10000                     .018400
 
Confidence levels for estimated p:
----------------------------------
Desired p   Confidence      Desired p   Confidence
---------   ----------      ---------   ----------
 p<.001        0.00%         p>.001      100.00%
 p<.01         0.00%         p>.01       100.00%
 p<.05       100.00%         p>.05         0.00%
 p<.10       100.00%         p>.10         0.00%
 
 
Classification performance summary:
-----------------------------------    Overall      Mean Sens
  Correct   Incorrect                 accuracy   across classes
    1105       1342                     45.16%       58.33%
 
Class      Predicted
DIAB       0       1
       ----------------- NA      Sens
A      |       |       |
c     0| 1050  | 1321  | 2371   44.29%
t      |       |       |
u     1|  21   |  55   | 76     72.37%
a      |       |       |
l      -----------------
   NP    1071    1376
   PV    98.04%   4.00%  Mean PV  51.02%
 
Effect strength Sens  16.65%      Effect strength PV   2.04%
 
Summary for Class DIAB  Attribute AGE
-------------------------------------
                                   
Performance Index           Train  
-----------------          ------
Overall Accuracy            45.16%
Sens DIAB=0                 44.29%
Sens DIAB=1                 72.37%
Effect Strength Sens        16.65%
PV DIAB=0                   98.04%
PV DIAB=1                    4.00%
Effect Strength PV           2.04%
Effect Strength Total        9.34%
 
 
Input file:   AGE_CVD.TXT                                                                                                                         
Output file:  AGE_CVD.OUT                                                                                                                         
Command file: AGE_CVD.CMD                                                                                                                         
 
       Class           Attribute            Weight              Group
       -----           ---------            ------              -----
      DIABDYS             AGE                 OFF                OFF
 
 Obs     Miss     Excl    Classes   Groups  Solution status    Time used (sec)
 ---     ----     ----    -------   ------  ---------------    ---------------
2447       0        0        2                  OPTIMAL               150
 
  Hypothesis  Categorical  Priors   Degen         Primary        Secondary
  ----------  -----------  ------   -----         -------        ---------
NONDIRECTIONAL    OFF        ON      OFF          MAXSENS        SAMPLEREP
 
-------------------------------------------------------------------------------
Page 7                     Optimal Data Analysis           14:50:18  07-14-16
 
ODA model:
----------
IF AGE <= 43.5 THEN DIABDYS = 0
IF 43.5 < AGE THEN DIABDYS = 1
 
 
Monte Carlo summary (Fisher randomization):
-------------------------------------------
 
Iterations                Estimated p
----------                -----------
  10000                     .052300
 
Confidence levels for estimated p:
----------------------------------
Desired p   Confidence      Desired p   Confidence
---------   ----------      ---------   ----------
 p<.001        0.00%         p>.001      100.00%
 p<.01         0.00%         p>.01       100.00%
 p<.05        14.12%         p>.05        85.88%
 p<.10       100.00%         p>.10         0.00%
 
 
Classification performance summary:
-----------------------------------    Overall      Mean Sens
  Correct   Incorrect                 accuracy   across classes
    1295       1152                     52.92%       57.86%
 
Class      Predicted
DIABDYS    0       1
       ----------------- NA      Sens
A      |       |       |
c     0| 1254  | 1128  | 2382   52.64%
t      |       |       |
u     1|  24   |  41   | 65     63.08%
a      |       |       |
l      -----------------
   NP    1278    1169
   PV    98.12%   3.51%  Mean PV  50.81%
 
Effect strength Sens  15.72%      Effect strength PV   1.63%
 
Summary for Class DIABDYS  Attribute AGE
----------------------------------------
                                   
Performance Index           Train  
-----------------          ------
Overall Accuracy            52.92%
Sens DIABDYS=0              52.64%
Sens DIABDYS=1              63.08%
Effect Strength Sens        15.72%
PV DIABDYS=0                98.12%
PV DIABDYS=1                 3.51%
Effect Strength PV           1.63%
Effect Strength Total        8.68%
 
 
Input file:   AGE_CVD.TXT                                                                                                                         
Output file:  AGE_CVD.OUT                                                                                                                         
Command file: AGE_CVD.CMD                                                                                                                         
 
       Class           Attribute            Weight              Group
       -----           ---------            ------              -----
      DIABHBP             AGE                 OFF                OFF
 
 Obs     Miss     Excl    Classes   Groups  Solution status    Time used (sec)
 ---     ----     ----    -------   ------  ---------------    ---------------
2447       0        0        2                  OPTIMAL               75
 
  Hypothesis  Categorical  Priors   Degen         Primary        Secondary
  ----------  -----------  ------   -----         -------        ---------
NONDIRECTIONAL    OFF        ON      OFF          MAXSENS        SAMPLEREP
 
-------------------------------------------------------------------------------
Page 8                     Optimal Data Analysis           14:51:33  07-14-16
 
ODA model:
----------
IF AGE <= 39.5 THEN DIABHBP = 0
IF 39.5 < AGE THEN DIABHBP = 1
 
 
Monte Carlo summary (Fisher randomization):
-------------------------------------------
 
Iterations                Estimated p
----------                -----------
  10000                     .103000
 
Confidence levels for estimated p:
----------------------------------
Desired p   Confidence      Desired p   Confidence
---------   ----------      ---------   ----------
 p<.001        0.00%         p>.001      100.00%
 p<.01         0.00%         p>.01       100.00%
 p<.05         0.00%         p>.05       100.00%
 p<.10        15.55%         p>.10        84.45%
 
 
Classification performance summary:
-----------------------------------    Overall      Mean Sens
  Correct   Incorrect                 accuracy   across classes
    1088       1359                     44.46%       59.90%
 
Class      Predicted
DIABHBP    0       1
       ----------------- NA      Sens
A      |       |       |
c     0| 1063  | 1351  | 2414   44.03%
t      |       |       |
u     1|   8   |  25   | 33     75.76%
a      |       |       |
l      -----------------
   NP    1071    1376
   PV    99.25%   1.82%  Mean PV  50.53%
 
Effect strength Sens  19.79%      Effect strength PV   1.07%
 
Summary for Class DIABHBP  Attribute AGE
----------------------------------------
                                   
Performance Index           Train  
-----------------          ------
Overall Accuracy            44.46%
Sens DIABHBP=0              44.03%
Sens DIABHBP=1              75.76%
Effect Strength Sens        19.79%
PV DIABHBP=0                99.25%
PV DIABHBP=1                 1.82%
Effect Strength PV           1.07%
Effect Strength Total       10.43%
 
 
Input file:   AGE_CVD.TXT                                                                                                                         
Output file:  AGE_CVD.OUT                                                                                                                         
Command file: AGE_CVD.CMD                                                                                                                         
 
       Class           Attribute            Weight              Group
       -----           ---------            ------              -----
      DIABOB              AGE                 OFF                OFF
 
 Obs     Miss     Excl    Classes   Groups  Solution status    Time used (sec)
 ---     ----     ----    -------   ------  ---------------    ---------------
2447       0        0        2                  OPTIMAL               82
 
  Hypothesis  Categorical  Priors   Degen         Primary        Secondary
  ----------  -----------  ------   -----         -------        ---------
NONDIRECTIONAL    OFF        ON      OFF          MAXSENS        SAMPLEREP
 
-------------------------------------------------------------------------------
Page 9                     Optimal Data Analysis           14:52:55  07-14-16
 
ODA model:
----------
IF AGE <= 41.5 THEN DIABOB = 0
IF 41.5 < AGE THEN DIABOB = 1
 
 
Monte Carlo summary (Fisher randomization):
-------------------------------------------
 
Iterations                Estimated p
----------                -----------
  10000                     .063500
 
Confidence levels for estimated p:
----------------------------------
Desired p   Confidence      Desired p   Confidence
---------   ----------      ---------   ----------
 p<.001        0.00%         p>.001      100.00%
 p<.01         0.00%         p>.01       100.00%
 p<.05         0.00%         p>.05       100.00%
 p<.10       100.00%         p>.10         0.00%
 
 
Classification performance summary:
-----------------------------------    Overall      Mean Sens
  Correct   Incorrect                 accuracy   across classes
    1210       1237                     49.45%       58.91%
 
Class      Predicted
DIABOB     0       1
       ----------------- NA      Sens
A      |       |       |
c     0| 1177  | 1222  | 2399   49.06%
t      |       |       |
u     1|  15   |  33   | 48     68.75%
a      |       |       |
l      -----------------
   NP    1192    1255
   PV    98.74%   2.63%  Mean PV  50.69%
 
Effect strength Sens  17.81%      Effect strength PV   1.37%
 
Summary for Class DIABOB  Attribute AGE
---------------------------------------
                                   
Performance Index           Train  
-----------------          ------
Overall Accuracy            49.45%
Sens DIABOB=0               49.06%
Sens DIABOB=1               68.75%
Effect Strength Sens        17.81%
PV DIABOB=0                 98.74%
PV DIABOB=1                  2.63%
Effect Strength PV           1.37%
Effect Strength Total        9.59%
 
